# Supplementary material for: Rapid, sensitive, and highly specific detection of Mycoplasma pneumoniae and its mutation using the RPA-CRISPR/Cas13a system
Source: Microbiol Spectr. 2026 Mar 31;14(5):e01793-25. doi: 10.1128/spectrum.01793-25 (PMC13141914; doi:10.1128/spectrum.01793-25)
Supplement: Table S1 — The oligonucleotides used in this study. [file spectrum.01793-25-s0001.xlsx]

## Sheet: Sheet1
Table S1 The oligonucleotides used in this study
Oligo names	Sequences (5′-3′)	For purposes
MP-P1-F	CGCACCCTACTACTTCCAC	Amplification of partial P1 gene using ddPCR method
MP-P1-R	CCTTACCGTTCTTGTCCTC
MP-P1-probe	FAM-CCCGATTGACAAGACCGTCCA-BHQ1
RP-MP-P1-F1	GAAATTAATACGACTCACTATAGGGTTGCAACTCTTCACACCCTACGGATGAGCC	Amplification of partial P1 gene using RPA method
RP-MP-P1-R1	GCATCAACCACATTTTGGATTGGACGGTCT
RP-MP-P1-F2	GAAATTAATACGACTCACTATAGGGTACCTCGCTTACTGTACGATGAACTTGAAAGCAAC
RP-MP-P1-R2	TTGTCCTCTCAGGGCTTAATAAAGGCATCAACCAC
RP-MP-P1-F3	GAAATTAATACGACTCACTATAGGGTACTTCCACAATAACCCCGATTGACAAGACCGTCCA
RP-MP-P1-R3	ATGTATTTGGCATCATCCTTACCGTTCTTGTCCT
RP-MP-P1-F4	GAAATTAATACGACTCACTATAGGGATCCAAAATGTGGTTGATGCCTTTATTAAGCCCTG
RP-MP-P1-R4	CCAGTTGTATACCTGTCAAGCTCACATGCCACT
RP-MP-23s-A2063G-F3	GAAATTAATACGACTCACTATAGGGTCTCTTGACTGTCTCGGCTATAGACTCGGTGAAATC	Amplification of partial 23S RNA gene using RPA method
RP-MP-23s-A2063G-R1	CCTACCTATTCTCTACATGATAATGTCCTG
RP-MP-23s-A2063G-R2	ATCGATTGCTCCTACCTATT CTCTACATGATAATG
RP-MP-23s-A2063G-R3	TGATAATGTCCTGATCAATATTAAGCTACAG
RP-MP-23s-A2063G-R4	TCCTACCTATTCTCTACATG ATAATGTCCTG
RP-MP-23s-A2063G-R5	ATCGATTGCTCCTACCTATTCTCTACATGA
MP-crRNA-4	GAUUUAGACUACCCCAAAAACGAAGGGGACUAAAACGUAUUUGGCAUCAUCCUUACCGUUCUUG	The crRNA-oligo sequences used for detecting P1 gene
MP-23s-A2063G-crRNA-1	GAUUUAGACUACCCCAAAAACGAAGGGGACUAAAACCCCGTCCCGTTGCGCCTAACGGGTGTCT	The crRNA-oligo sequences used for detecting 23S gene
MP-23s-A2063G-crRNA-3	GAUUUAGACUACCCCAAAAACGAAGGGGACUAAAACUUCCCGUCCCGUUGCGCCUAACGGGUGU
MP-23s-A2063G-crRNA-5	GAUUUAGACUACCCCAAAAACGAAGGGGACUAAAACUCUUCCCGUCCCGUUGCGCCUAACGGGU
MP-23s-A2063G-crRNA-7	GAUUUAGACUACCCCAAAAACGAAGGGGACUAAAACGGUCUUCCCGUCCCGUUGCGCCUAACGG
MP-23s-A2063G-crRNA-9	GAUUUAGACUACCCCAAAAACGAAGGGGACUAAAACGGGGUCUUCCCGUCCCGUUGCGCCUAAC
MP-23s-A2063G-crRNA-7(-)-3	GAUUUAGACUACCCCAAAAACGAAGGGGACUAAAACGGTCUUCCCGUCCCGUUGCGCCUAACGG
MP-23s-A2063G-crRNA-7(-)-2	GAUUUAGACUACCCCAAAAACGAAGGGGACUAAAACGGUGUUCCCGUCCCGUUGCGCCUAACGG
MP-23s-A2063G-crRNA-7(-)-1	GAUUUAGACUACCCCAAAAACGAAGGGGACUAAAACGGUCAUCCCGUCCCGUUGCGCCUAACGG
MP-23s-A2063G-crRNA-7(-)-0	GAUUUAGACUACCCCAAAAACGAAGGGGACUAAAACGGUCUACCCGUCCCGUUGCGCCUAACGG
MP-23s-A2063G-crRNA-7(+)-0	GAUUUAGACUACCCCAAAAACGAAGGGGACUAAAACGGUCUUCGCGUCCCGUUGCGCCUAACGG
MP-23s-A2063G-crRNA-7(+)-1	GAUUUAGACUACCCCAAAAACGAAGGGGACUAAAACGGUCUUCCGGUCCCGUUGCGCCUAACGG
MP-23s-A2063G-crRNA-7(+)-2	GAUUUAGACUACCCCAAAAACGAAGGGGACUAAAACGGUCUUCCCCUCCCGUUGCGCCUAACGG
MP-23s-A2063G-crRNA-7(+)-3	GAUUUAGACUACCCCAAAAACGAAGGGGACUAAAACGGUCUUCCCGACCCGUUGCGCCUAACGG
MP-23s-A2063G-crRNA-7(+)-4	GAUUUAGACUACCCCAAAAACGAAGGGGACUAAAACGGUCUUCCCGUGCCGUUGCGCCUAACGG
MP-23s-A2063G-crRNA-7(+)-5	GAUUUAGACUACCCCAAAAACGAAGGGGACUAAAACGGUCUUCCCGUCGCGUUGCGCCUAACGG
RNA Alert	FAM-TUUUUUUC-BHQ1	RNA repotrer for CRISPR/Cas13a
LF-RNA Alert	FAM-UUUUUUUUUUUUUUU-Biotin	Lateral-Flow-Reporter for CRISPR/Cas13a
